# Supplementary material for: R-Spondin 3 Regulates Mammalian Dental and Craniofacial Development
Source: J Dev Biol. 2021 Aug 12;9(3):31. doi: 10.3390/jdb9030031 (PMC8395884; doi:10.3390/jdb9030031)
Supplement: Supplementary file 1 [file jdb-09-00031-s001.zip]

Archive with 1 entries (1 files):
- jdb-1332545-supplementary.pdf
